# Supplementary material for: Long-term metagenomic insights into the roles of antiviral defense systems in stabilizing activated sludge bacterial communities
Source: ISME J. 2025 Mar 17;19(1):wraf051. doi: 10.1093/ismejo/wraf051 (PMC11980602; doi:10.1093/ismejo/wraf051)
Supplement: Supplementary_tables-ISME-20250312_wraf051 [file supplementary_tables-isme-20250312_wraf051.xlsx]

## Sheet: Table S1
Table S1: Activated sludge (AS) sample information
Sample ID	Sampling date (yyyyMM)	Location	WWTP	Sequencing platform (sequencing mode)	Size of datasets (Gb)	Bioproject accession	Run accession
DC201301	201301	Nanjing, China	DC	HiSeq X Ten (PE150)	58.7184	PRJNA1149857	SRR30303872
DC201302	201302	Nanjing, China	DC	HiSeq X Ten (PE150)	10.6997	PRJNA1149857	SRR30303871
DC201303	201303	Nanjing, China	DC	HiSeq X Ten (PE150)	7.95043	PRJNA1149857	SRR30303826
DC201304	201304	Nanjing, China	DC	HiSeq X Ten (PE150)	9.77727	PRJNA1149857	SRR30303815
DC201305	201305	Nanjing, China	DC	HiSeq X Ten (PE150)	6.94472	PRJNA1149857	SRR30303804
DC201306	201306	Nanjing, China	DC	HiSeq X Ten (PE150)	12.1713	PRJNA1149857	SRR30303782
DC201307	201307	Nanjing, China	DC	HiSeq X Ten (PE150)	79.5757	PRJNA1149857	SRR30303793
DC201308	201308	Nanjing, China	DC	HiSeq X Ten (PE150)	11.1959	PRJNA1149857	SRR30303774
DC201309	201309	Nanjing, China	DC	HiSeq X Ten (PE150)	10.4573	PRJNA1149857	SRR30303763
DC201310	201310	Nanjing, China	DC	HiSeq X Ten (PE150)	10.2325	PRJNA1149857	SRR30303753
DC201311	201311	Nanjing, China	DC	HiSeq X Ten (PE150)	11.1544	PRJNA1149857	SRR30303870
DC201312	201312	Nanjing, China	DC	HiSeq X Ten (PE150)	9.14906	PRJNA1149857	SRR30303859
DC201401	201401	Nanjing, China	DC	HiSeq X Ten (PE150)	12.1262	PRJNA1149857	SRR30303848
DC201402	201402	Nanjing, China	DC	HiSeq X Ten (PE150)	12.4349	PRJNA1149857	SRR30303837
DC201403	201403	Nanjing, China	DC	HiSeq X Ten (PE150)	10.6024	PRJNA1149857	SRR30303832
DC201404	201404	Nanjing, China	DC	HiSeq X Ten (PE150)	13.5779	PRJNA1149857	SRR30303831
DC201405	201405	Nanjing, China	DC	HiSeq X Ten (PE150)	12.1548	PRJNA1149857	SRR30303830
DC201406	201406	Nanjing, China	DC	HiSeq X Ten (PE150)	18.3461	PRJNA1149857	SRR30303829
DC201407	201407	Nanjing, China	DC	HiSeq X Ten (PE150)	19.5836	PRJNA1149857	SRR30303828
DC201408	201408	Nanjing, China	DC	HiSeq X Ten (PE150)	15.2371	PRJNA1149857	SRR30303827
DC201409	201409	Nanjing, China	DC	HiSeq X Ten (PE150)	11.9586	PRJNA1149857	SRR30303825
DC201410	201410	Nanjing, China	DC	HiSeq X Ten (PE150)	12.4773	PRJNA1149857	SRR30303824
DC201411	201411	Nanjing, China	DC	HiSeq X Ten (PE150)	16.5958	PRJNA1149857	SRR30303823
DC201412	201412	Nanjing, China	DC	HiSeq X Ten (PE150)	15.1286	PRJNA1149857	SRR30303822
DC201501	201501	Nanjing, China	DC	HiSeq X Ten (PE150)	12.9706	PRJNA1149857	SRR30303821
DC201502	201502	Nanjing, China	DC	HiSeq X Ten (PE150)	15.1407	PRJNA1149857	SRR30303820
DC201503	201503	Nanjing, China	DC	HiSeq X Ten (PE150)	13.4598	PRJNA1149857	SRR30303819
DC201504	201504	Nanjing, China	DC	HiSeq X Ten (PE150)	12.4487	PRJNA1149857	SRR30303818
DC201505	201505	Nanjing, China	DC	HiSeq X Ten (PE150)	12.2843	PRJNA1149857	SRR30303817
DC201506	201506	Nanjing, China	DC	HiSeq X Ten (PE150)	13.7783	PRJNA1149857	SRR30303816
DC201507	201507	Nanjing, China	DC	HiSeq X Ten (PE150)	14.1743	PRJNA1149857	SRR30303814
DC201508	201508	Nanjing, China	DC	HiSeq X Ten (PE150)	11.0842	PRJNA1149857	SRR30303813
DC201509	201509	Nanjing, China	DC	HiSeq X Ten (PE150)	13.1167	PRJNA1149857	SRR30303812
DC201510	201510	Nanjing, China	DC	HiSeq X Ten (PE150)	14.9215	PRJNA1149857	SRR30303811
DC201511	201511	Nanjing, China	DC	HiSeq X Ten (PE150)	14.1458	PRJNA1149857	SRR30303810
DC201512	201512	Nanjing, China	DC	HiSeq X Ten (PE150)	12.8935	PRJNA1149857	SRR30303809
DC201601	201601	Nanjing, China	DC	HiSeq X Ten (PE150)	9.31313	PRJNA1149857	SRR30303808
DC201602	201602	Nanjing, China	DC	HiSeq X Ten (PE150)	7.89203	PRJNA1149857	SRR30303807
DC201603	201603	Nanjing, China	DC	HiSeq X Ten (PE150)	10.158	PRJNA1149857	SRR30303806
DC201604	201604	Nanjing, China	DC	HiSeq X Ten (PE150)	6.71629	PRJNA1149857	SRR30303805
DC201605	201605	Nanjing, China	DC	HiSeq X Ten (PE150)	7.13676	PRJNA1149857	SRR30303803
DC201606	201606	Nanjing, China	DC	HiSeq X Ten (PE150)	8.07344	PRJNA1149857	SRR30303799
DC201607	201607	Nanjing, China	DC	HiSeq X Ten (PE150)	9.74845	PRJNA1149857	SRR30303800
DC201608	201608	Nanjing, China	DC	HiSeq X Ten (PE150)	8.81585	PRJNA1149857	SRR30303801
DC201609	201609	Nanjing, China	DC	HiSeq X Ten (PE150)	11.328	PRJNA1149857	SRR30303802
DC201610	201610	Nanjing, China	DC	HiSeq X Ten (PE150)	8.72228	PRJNA1149857	SRR30303777
DC201611	201611	Nanjing, China	DC	HiSeq X Ten (PE150)	10.165	PRJNA1149857	SRR30303778
DC201612	201612	Nanjing, China	DC	HiSeq X Ten (PE150)	9.35257	PRJNA1149857	SRR30303779
DC201701	201701	Nanjing, China	DC	HiSeq X Ten (PE150)	11.1876	PRJNA1149857	SRR30303780
DC201702	201702	Nanjing, China	DC	HiSeq X Ten (PE150)	7.33665	PRJNA1149857	SRR30303781
DC201703	201703	Nanjing, China	DC	HiSeq X Ten (PE150)	11.5489	PRJNA1149857	SRR30303783
DC201704	201704	Nanjing, China	DC	HiSeq X Ten (PE150)	9.59752	PRJNA1149857	SRR30303784
DC201705	201705	Nanjing, China	DC	HiSeq X Ten (PE150)	9.18614	PRJNA1149857	SRR30303785
DC201706	201706	Nanjing, China	DC	HiSeq X Ten (PE150)	8.4303	PRJNA1149857	SRR30303786
DC201707	201707	Nanjing, China	DC	HiSeq X Ten (PE150)	11.4694	PRJNA1149857	SRR30303787
DC201708	201708	Nanjing, China	DC	HiSeq X Ten (PE150)	9.4107	PRJNA1149857	SRR30303788
DC201709	201709	Nanjing, China	DC	HiSeq X Ten (PE150)	8.69467	PRJNA1149857	SRR30303789
DC201710	201710	Nanjing, China	DC	HiSeq X Ten (PE150)	7.41097	PRJNA1149857	SRR30303790
DC201711	201711	Nanjing, China	DC	HiSeq X Ten (PE150)	7.40679	PRJNA1149857	SRR30303791
DC201712	201712	Nanjing, China	DC	HiSeq X Ten (PE150)	8.18776	PRJNA1149857	SRR30303792
DC201801	201801	Nanjing, China	DC	HiSeq X Ten (PE150)	63.1017	PRJNA1149857	SRR30303794
DC201802	201802	Nanjing, China	DC	HiSeq X Ten (PE150)	8.80064	PRJNA1149857	SRR30303795
DC201803	201803	Nanjing, China	DC	HiSeq X Ten (PE150)	8.41695	PRJNA1149857	SRR30303797
DC201804	201804	Nanjing, China	DC	HiSeq X Ten (PE150)	8.68733	PRJNA1149857	SRR30303798
DC201805	201805	Nanjing, China	DC	HiSeq X Ten (PE150)	9.3495	PRJNA1149857	SRR30303776
DC201806	201806	Nanjing, China	DC	HiSeq X Ten (PE150)	10.2171	PRJNA1149857	SRR30303757
DC201807	201807	Nanjing, China	DC	HiSeq X Ten (PE150)	11.7294	PRJNA1149857	SRR30303756
DC201808	201808	Nanjing, China	DC	HiSeq X Ten (PE150)	8.14421	PRJNA1149857	SRR30303755
DC201809	201809	Nanjing, China	DC	HiSeq X Ten (PE150)	6.28827	PRJNA1149857	SRR30303775
JXZ201302	201302	Nanjing, China	JXZ	HiSeq X Ten (PE150)	7.21894	PRJNA1149857	SRR30303796
JXZ201303	201303	Nanjing, China	JXZ	HiSeq X Ten (PE150)	7.97689	PRJNA1149857	SRR30303773
JXZ201304	201304	Nanjing, China	JXZ	HiSeq X Ten (PE150)	8.61064	PRJNA1149857	SRR30303772
JXZ201305	201305	Nanjing, China	JXZ	HiSeq X Ten (PE150)	9.42948	PRJNA1149857	SRR30303771
JXZ201306	201306	Nanjing, China	JXZ	HiSeq X Ten (PE150)	10.7864	PRJNA1149857	SRR30303770
JXZ201308	201308	Nanjing, China	JXZ	HiSeq X Ten (PE150)	7.78591	PRJNA1149857	SRR30303769
JXZ201309	201309	Nanjing, China	JXZ	HiSeq X Ten (PE150)	8.74375	PRJNA1149857	SRR30303768
JXZ201310	201310	Nanjing, China	JXZ	HiSeq X Ten (PE150)	11.2855	PRJNA1149857	SRR30303767
JXZ201311	201311	Nanjing, China	JXZ	HiSeq X Ten (PE150)	9.43714	PRJNA1149857	SRR30303766
JXZ201401	201401	Nanjing, China	JXZ	HiSeq X Ten (PE150)	9.52654	PRJNA1149857	SRR30303765
JXZ201402	201402	Nanjing, China	JXZ	HiSeq X Ten (PE150)	11.3912	PRJNA1149857	SRR30303764
JXZ201403	201403	Nanjing, China	JXZ	HiSeq X Ten (PE150)	9.4133	PRJNA1149857	SRR30303762
JXZ201404	201404	Nanjing, China	JXZ	HiSeq X Ten (PE150)	10.1352	PRJNA1149857	SRR30303761
JXZ201405	201405	Nanjing, China	JXZ	HiSeq X Ten (PE150)	9.54268	PRJNA1149857	SRR30303760
JXZ201406	201406	Nanjing, China	JXZ	HiSeq X Ten (PE150)	9.94192	PRJNA1149857	SRR30303759
JXZ201407	201407	Nanjing, China	JXZ	HiSeq X Ten (PE150)	10.219	PRJNA1149857	SRR30303758
JXZ201408	201408	Nanjing, China	JXZ	HiSeq X Ten (PE150)	6.70093	PRJNA1149857	SRR30303742
JXZ201409	201409	Nanjing, China	JXZ	HiSeq X Ten (PE150)	9.83523	PRJNA1149857	SRR30303741
JXZ201410	201410	Nanjing, China	JXZ	HiSeq X Ten (PE150)	9.81501	PRJNA1149857	SRR30303740
JXZ201411	201411	Nanjing, China	JXZ	HiSeq X Ten (PE150)	9.14805	PRJNA1149857	SRR30303739
JXZ201412	201412	Nanjing, China	JXZ	HiSeq X Ten (PE150)	10.5535	PRJNA1149857	SRR30303754
JXZ201501	201501	Nanjing, China	JXZ	HiSeq X Ten (PE150)	12.1369	PRJNA1149857	SRR30303752
JXZ201502	201502	Nanjing, China	JXZ	HiSeq X Ten (PE150)	14.1956	PRJNA1149857	SRR30303751
JXZ201503	201503	Nanjing, China	JXZ	HiSeq X Ten (PE150)	12.3906	PRJNA1149857	SRR30303750
JXZ201504	201504	Nanjing, China	JXZ	HiSeq X Ten (PE150)	10.4647	PRJNA1149857	SRR30303749
JXZ201505	201505	Nanjing, China	JXZ	HiSeq X Ten (PE150)	14.6918	PRJNA1149857	SRR30303748
JXZ201506	201506	Nanjing, China	JXZ	HiSeq X Ten (PE150)	14.4057	PRJNA1149857	SRR30303747
JXZ201507	201507	Nanjing, China	JXZ	HiSeq X Ten (PE150)	14.9866	PRJNA1149857	SRR30303746
JXZ201508	201508	Nanjing, China	JXZ	HiSeq X Ten (PE150)	14.9051	PRJNA1149857	SRR30303745
JXZ201509	201509	Nanjing, China	JXZ	HiSeq X Ten (PE150)	10.4133	PRJNA1149857	SRR30303744
JXZ201510	201510	Nanjing, China	JXZ	HiSeq X Ten (PE150)	10.6038	PRJNA1149857	SRR30303743
JXZ201511	201511	Nanjing, China	JXZ	HiSeq X Ten (PE150)	9.86515	PRJNA1149857	SRR30303869
JXZ201512	201512	Nanjing, China	JXZ	HiSeq X Ten (PE150)	10.9014	PRJNA1149857	SRR30303868
JXZ201601	201601	Nanjing, China	JXZ	HiSeq X Ten (PE150)	9.12176	PRJNA1149857	SRR30303867
JXZ201602	201602	Nanjing, China	JXZ	HiSeq X Ten (PE150)	9.77246	PRJNA1149857	SRR30303866
JXZ201603	201603	Nanjing, China	JXZ	HiSeq X Ten (PE150)	7.9837	PRJNA1149857	SRR30303865
JXZ201604	201604	Nanjing, China	JXZ	HiSeq X Ten (PE150)	9.46223	PRJNA1149857	SRR30303864
JXZ201605	201605	Nanjing, China	JXZ	HiSeq X Ten (PE150)	9.7788	PRJNA1149857	SRR30303863
JXZ201606	201606	Nanjing, China	JXZ	HiSeq X Ten (PE150)	11.0776	PRJNA1149857	SRR30303862
JXZ201607	201607	Nanjing, China	JXZ	HiSeq X Ten (PE150)	8.90137	PRJNA1149857	SRR30303861
JXZ201608	201608	Nanjing, China	JXZ	HiSeq X Ten (PE150)	9.6483	PRJNA1149857	SRR30303860
JXZ201609	201609	Nanjing, China	JXZ	HiSeq X Ten (PE150)	9.43792	PRJNA1149857	SRR30303858
JXZ201610	201610	Nanjing, China	JXZ	HiSeq X Ten (PE150)	7.89605	PRJNA1149857	SRR30303857
JXZ201611	201611	Nanjing, China	JXZ	HiSeq X Ten (PE150)	13.72	PRJNA1149857	SRR30303856
JXZ201612	201612	Nanjing, China	JXZ	HiSeq X Ten (PE150)	8.48878	PRJNA1149857	SRR30303855
JXZ201701	201701	Nanjing, China	JXZ	HiSeq X Ten (PE150)	7.2004	PRJNA1149857	SRR30303854
JXZ201702	201702	Nanjing, China	JXZ	HiSeq X Ten (PE150)	8.9867	PRJNA1149857	SRR30303853
JXZ201703	201703	Nanjing, China	JXZ	HiSeq X Ten (PE150)	6.42348	PRJNA1149857	SRR30303852
JXZ201704	201704	Nanjing, China	JXZ	HiSeq X Ten (PE150)	10.6355	PRJNA1149857	SRR30303851
JXZ201705	201705	Nanjing, China	JXZ	HiSeq X Ten (PE150)	12.923	PRJNA1149857	SRR30303850
JXZ201706	201706	Nanjing, China	JXZ	HiSeq X Ten (PE150)	7.7589	PRJNA1149857	SRR30303849
JXZ201707	201707	Nanjing, China	JXZ	HiSeq X Ten (PE150)	7.93278	PRJNA1149857	SRR30303847
JXZ201708	201708	Nanjing, China	JXZ	HiSeq X Ten (PE150)	7.19234	PRJNA1149857	SRR30303846
JXZ201709	201709	Nanjing, China	JXZ	HiSeq X Ten (PE150)	8.33666	PRJNA1149857	SRR30303845
JXZ201710	201710	Nanjing, China	JXZ	HiSeq X Ten (PE150)	8.11808	PRJNA1149857	SRR30303844
JXZ201711	201711	Nanjing, China	JXZ	HiSeq X Ten (PE150)	8.20241	PRJNA1149857	SRR30303843
JXZ201712	201712	Nanjing, China	JXZ	HiSeq X Ten (PE150)	9.69962	PRJNA1149857	SRR30303842
JXZ201801	201801	Nanjing, China	JXZ	HiSeq X Ten (PE150)	11.8157	PRJNA1149857	SRR30303841
JXZ201802	201802	Nanjing, China	JXZ	HiSeq X Ten (PE150)	7.47203	PRJNA1149857	SRR30303840
JXZ201803	201803	Nanjing, China	JXZ	HiSeq X Ten (PE150)	10.1492	PRJNA1149857	SRR30303839
JXZ201804	201804	Nanjing, China	JXZ	HiSeq X Ten (PE150)	9.87499	PRJNA1149857	SRR30303838
JXZ201806	201806	Nanjing, China	JXZ	HiSeq X Ten (PE150)	8.38899	PRJNA1149857	SRR30303836
JXZ201807	201807	Nanjing, China	JXZ	HiSeq X Ten (PE150)	10.4599	PRJNA1149857	SRR30303835
JXZ201808	201808	Nanjing, China	JXZ	HiSeq X Ten (PE150)	8.8013	PRJNA1149857	SRR30303834
JXZ201809	201809	Nanjing, China	JXZ	HiSeq X Ten (PE150)	9.95714	PRJNA1149857	SRR30303833

## Sheet: Table S2
Table S2: Water physicochemical properties and process parameters of WWTP-DC
Sampling date (yyyyMM)	T (℃)	DO (mg/L)	pH	COD (mg/L)	BOD (mg/L)	SS (mg/L)	NH4-N (mg/L)	NO3-N (mg/L)	TN (mg/L)	TP (mg/L)	SV (%)	SVI (mL/g)	HRT (h)	SRT (d)
201301	11.2		7.58	113	49	83.8	17.9	0.76	21.5	1.9			27	72
201302	11.8		7.64	97.4	42	76.5	18.3	0.96	21.7	1.8			29	56
201303	15.6		7.57	131.3	51.4	93.8	19	0.82	22.7	2.2			34	49
201304	18.9		7.48	137	49.6	106	18	0.99	21.7	2			26	57
201305	22.9		7.53	133	51.5	127.8	18.7	0.93	21.6	2.6			28	59
201306	25.9		7.56	137.6	51.6	165.7	18.7	0.64	22.2	2.5			25	50
201307	28.3		7.49	128.9	51.8	177.8	18.2	0.67	21.2	2.6			21	17
201308
201309
201310
201311	14.9		7.01	161.2	67.1	134.7	25.3	0.76	33.3	3			33
201312	11.3		6.96	188.4	81	175.9	26.8	0.7	34.6	3.2			32
201401	11.7		7.55	207.2	92.3	121.5	25		28.4	2.7	13	36	32
201402	9.7		7.52	208.9	92.6	118.6	24.7		28.1	2.6	24	67	34	118
201403	12.1		7.53	217.1	96.7	123	23		26.5	2.6	34	111	31	104
201404	15.1		7.52	197.8	87.1	111.2	23.2		26.7	2.5	39	115	32	184
201405	18.3		7.52	182.4	80.7	107.6	22.9		26.4	2.4	34	112	25	82
201406	21.6		7.55	215.7	93.6	117.9	23.4		30.7	3.3	33	101	26	35
201407	22.9		7.51	179	70.6	98	17.3		27.6	2.9	26	92	38	130
201408	23.8		7.13	159.7	57	122.5	15.6		24.1	2.7	29	86	37	102
201409	22.6		7.18	160.1	66.8	179.6	17.3		26.2	2.8	26	84	36	74
201410	20.7	2.36	7.2	147.3	64.5	151	15.9		23.5	3	26	85	32	83
201411	18.6	2.61	6.96	152.6	66.1	168.2	14	0.61	24.7	3.5	30	77	30	96
201412	16.1	2.09	7.28	153.2	64.5	207.6	17.1	0.59	26	3.3	37	88	30	71
201501	14.6	0.88	7.2	267.1	98.6	471.7	19.6	0.7	35.7	8.6	48	112	40	69
201502	13.5	0.93	7.66	273.4	123.7	214.7	21.2	0.78	31.6	4.8	51	161	30	74
201503	14.7	1.13	7.69	242.9	97.3	331.2	18.2	1.56	33.8	4.7	58	185	31	84
201504	17.5	0.8	6.86	208.3	50.5	76.8	20	0.62	25.4	3.2	63	192	30	42
201505	21.7	0.98	6.76	164	35.7	540.2	24.6	0.68	23.9	2.2	42	94	32	54
201506	24	2.02	7.57	156.4	48.5	275.2	15	1.21	22.2	2.3	26	65	33	45
201507	25.7	1.39	7.52	132.5	39	118.9	15.7	0.51	20.4	1.9	12	52	33	27
201508	27.9	1.27	7.66	132.3	36.1	70.5	16.9	0.77	20.8	2.1	12	52	35	25
201509	25.9	1.32	7.52	129.5	37.6	167.3	18.6	0.61	21	2.3	13	64	33	21
201510	22.2	1.8	7.5	182.1	64.3	112.1	20.5	0.56	23.8	2.3	17	87	33	20
201511	17.4	2.02	7.5	163.6	59.3	111.7	19.9	0.57	23.6	2.3	34	145	35	26
201512	13	2.09	7.5	157.6	61.5	89.3	19	0.62	25.3	2.5	33	150	37	19
201601	10.9	1.82	7.42	143.3	57.2	77.3	17.3	1.02	23.7	2.3	27	139	34	35
201602	10.4	2.25	7.37	123.9	50.5	59.6	16.9	0.97	24.8	2.1	31	143	33	37
201603	12.2	1.92	7.34	162.5	72	91.5	19.1	0.68	26.2	2.7	45	186	35	42
201604	15.8	1.99	7.2	225.2	58.7	100.3	21.2	0.86	26.3	3.2	44	164	42	36
201605	18.6	1.74	7.12	171.5	53.9	89.3	21.3	0.87	25.4	2.4	32	129	36	32
201606	21.3	1.97	7.54	225.2	51.7	82	20.7	0.91	24.7	2.5	33	164	38	40
201607	23.8	1.73	7.49	171.5	29	74.7	21.3	1.01	18.8	2	18	100	35	26
201608	26.4	0.8	7.46	223.9	44.5	101.2	16.3	0.75	25.6	2.2	32	197	36	31
201609	24.5	1.19	7.3	155.9	41	70.4	13.5	0.86	22.6	2	32	221	33	32
201610	20.6	2.54	7.47	91.7	41	136.8	14.4	0.88	21.2	2	32	184	33	45
201611	16.5	2.34	7.5	155.9	61	96.7	13.5	0.49	25.5	3	33	189	34	42
201612	13.2	2.03	7.6	121.3	53.6	80.9	21	0.51	26.5	2.5	33	148	35	51
201701	11.6	1.4	7.51	124.7	56.6	92.9	21.4	0.55	28.3	2.6	33	150	36	42
201702	11.1	1.41	7.42	144.9	52.4	86.3	23.7	0.5	29.1	2.6	47	187	34	50
201703	12.7	1.01	7.37	179.7	59.3	100.5	24.5	0.63	32.1	3.4	77	260	34	47
201704	15.5	1.01	7.5	160.8	86.8	132.8	21.1	0.66	32	3.5	75	235	35	36
201705	19.2	0.56	7.37	179.7	82.2	99.6	24.5	0.68	33.8	3.5	53	183	35	38
201706	22.2	0.7	7.5	160.8	72	125.8	21.1	0.63	28.2	3	48	161	34	38
201707	26.3	0.88	7.42	138.5	70.6	114.5	19.8	0.51	29.3	3.1	41	149	33	48
201708	27.3	1.22	7.53	157.3	57.9	95.6	16.4	0.45	23.7	2.7	33	116	34	37
201709	25	1.13	7.51	146.2	50.1	93.8	18.9	0.68	27.7	2.8	24	104	35	40
201710	21.1	0.82	7.63	111.9	51.3	75.2	20.8	0.53	28	2.5	24	125	35	64
201711	18.2	0.7	7.14	135.5	67.4	68.2	26.6	0.75	31.9	2.7	39	176	35	37
201712	14.5	1.73	7.33	290.9	67.9	120.3	28.6	0.78	33.6	3.4	66	228	39	49
201801	11.8	1.47	7.35	256	77.2	123.6	20.6	0.74	30.8	3.4	73	237	36	53
201802	10.5	1.29	7.38	165.5	67.6	122.1	20.6	0.5	29.3	3.2	70	231	36	49
201803	13.5	0.86	7.3	252.2	73.2	119.2	20.3	0.59	31.2	3.6	69	224	36	42
201804	11.8	1.15	7.22	316.2	83.6	133.7	22.7	0.6	32.4	4.1	64	202	37	60
201805	20.4	1.56	7.15	211.5	73.9	129.9	20.3	0.5	30.3	3.5	61	184	36	64
201806	23.3	1.95	7.13	183.9	69.1	146.1	23.3	0.57	32.3	3.8	54	182	36	53
201807	26.1	1	7.31	154.4	62.5	128.7	20.7	0.49	26.3	3.3	38	122	36	39
201808	27	0.73	7.3	176.4	58	81.7	19.5	0.56	25	2.5	32	121	36	27
201809	25.8	0.96	7.39	156.3	59.3	95.2	22	0.49	27.9	2.8	29	139	37	48
